# Supplementary material for: Risk factors for acute surgical site infections after lumbar surgery: a retrospective study
Source: J Orthop Surg Res. 2017 Jul 19;12:116. doi: 10.1186/s13018-017-0612-1 (PMC5518112; doi:10.1186/s13018-017-0612-1)
Supplement: Additional file 1: — Original data of 26 patients with ASSI. (XLS 13 kb) [file 13018_2017_612_MOESM1_ESM.xls]

## Sheet: Sheet1
	26例腰椎术后急性切口深部感染患者的临床资料
序号	姓名	性别	年龄	体重指数	吸烟史（年）	饮酒史	文化程度	合并糖尿病	合并COPD	合并骨质疏松	术前使用抗生素	术中植入钉棒数	手术时间（min）	手术出血量(ml)	手术切口长度(cm)	术后引流量（ml）	术后引流时间(d)	诊断	手术方式	分泌物培养	确诊感染治疗
1		男	36	22.6	15	无	初中	无	无	有	有	4	212	200	4	未引流	0	腰椎盘突出	椎间盘微创摘除术	金黄色葡萄球菌	保守抗感染好转
2		男	60	26.3	40	有	小学	有	有	有	有	8	235	1200	18	600	5	腰椎骨折	腰2骨折切开复位内固定术	表皮葡萄球菌	病灶清除冲洗引流术
3		男	47	25.8	25	有	小学	有	无	无	有	3	156	800	14	480	4	腰椎骨折	腰椎骨折切开复位内固定术	溶血性链球菌	保守抗感染好转
4		男	69	29.4	30	有	小学	有	有	有	无	4	246	860	16	400	5	腰椎盘突出	后路腰椎间盘切除减压术	未培养出细菌	病灶清除冲洗引流术
5		男	64	32.4	32	有	小学	有	有	有	有	4	192	1000	15	460	4	腰椎滑脱	腰4滑脱螺钉内固定术	大肠埃希菌	病灶清除冲洗引流术
6		男	27	32.3	0	有	高中	无	无	无	有	4	196	300	3	未引流	0	腰椎盘突出	椎间盘微创摘除术	表皮葡萄球菌	保守抗感染好转
7		女	39	20.6	10	有	小学	有	无	有	有	8	260	1400	20	600	3	腰椎骨折	腰1、2骨折切开复位内固定术	大肠埃希菌	病灶清除冲洗引流术
8		男	67	22.5	38	有	小学	有	有	有	无	4	182	840	12	440	3	腰椎骨折	腰1骨折切开复位内固定术	金黄色葡萄球菌	病灶清除冲洗引流术
9		男	55	26.4	0	有	初中	有	无	无	有	4	168	600	16	360	5	腰3骨折	腰3骨折切开复位内固定术	金黄色葡萄球菌	保守抗感染好转
10		男	51	24.3	20	无	小学	有	无	有	有	3	172	800	14	420	5	腰椎骨折	腰1骨折切开复位内固定术	大肠埃希菌	病灶清除冲洗引流术
11		男	28	25.2	5	有	初中	无	无	无	无	4	178	860	13	480	4	腰椎骨折	腰2骨折切开复位内固定术	溶血性链球菌	病灶清除冲洗引流术
12		女	45	21.8	22	有	小学	有	无	有	有	8	244	1600	18	400	6	腰椎盘突出	后路腰椎间盘切除减压术	金黄色葡萄球菌	病灶清除冲洗引流术
13		男	67	18.4	33	有	小学	有	有	有	有	5	180	960	15	460	5	腰椎骨折	腰1骨折切开复位内固定术	大肠埃希菌	病灶清除冲洗引流术
14		男	59	36.4	35	有	小学	无	有	有	有	10	268	1400	12	600	4	创伤性截瘫	腰椎骨折切开复位内固定术	未培养出细菌	保守抗感染好转
15		男	62	28.6	0	有	小学	有	有	有	有	8	202	1000	14	380	3	腰椎骨折	腰椎骨折切开复位内固定术	真菌感染	病灶清除冲洗引流术
16		男	26	24.5	3	无	大学	无	无	无	无	4	186	500	3	未引流	0	腰椎盘突出	椎间盘微创摘除术	金黄色葡萄球菌	保守抗感染好转
17		女	56	26.8	25	有	小学	有	无	有	有	8	268	1600	14	800	4	腰椎骨折	腰1、2骨折切开复位内固定术	大肠埃希菌	病灶清除冲洗引流术
18		女	67	17.5	21	有	小学	有	无	有	有	3	212	1100	12	840	3	腰椎盘突出	后路腰椎间盘切除减压术	金黄色葡萄球菌	病灶清除冲洗引流术
19		男	60	22.5	35	无	小学	有	无	有	无	4	196	880	12	600	6	腰椎骨折	切开复位内固定术	金黄色葡萄球菌	病灶清除冲洗引流术
20		女	57	27.5	20	无	小学	无	无	有	无	4	180	600	14	400	4	腰椎盘突出	后路腰椎间盘切除减压术	溶血性链球菌	药物抗干感染治疗
21		男	68	22.5	15	有	初中	无	无	无	有	5	188	760	18	580	5	腰椎骨折	腰1、2骨折切开复位内固定术	大肠埃希菌	病灶清除冲洗引流术
22		女	55	18.8	33	有	小学	有	有	有	有	8	264	1400	15	800	4	腰椎盘突出	后路腰椎间盘切除减压术	金黄色葡萄球菌	病灶冲洗引流术
23		男	77	18.4	50	无	小学	有	有	有	有	4	160	660	14	360	4	腰椎骨折	腰2骨折切开复位内固定术	未培养出细菌	病灶清除冲洗引流术
24		男	59	28.4	20	有	初中	无	有	有	无	10	288	1200	16	600	3	创伤性截瘫	腰椎骨折切开复位内固定术	金黄色葡萄球菌	病灶清除冲洗引流术
25		男	52	20.6	26	无	小学	有	无	有	有	6	202	800	14	380	4	腰椎骨折	腰椎骨折切开复位内固定术	真菌感染	药物保守治疗好转
26		男	66	25.5	0	有	大专	无	无	无	有	4	186	500	12	未引流	6	腰椎骨折	腰1骨折切开复位内固定术	金黄色葡萄球菌	保守抗感染好转
27
28
29
30
31
32
33
34
35
36
37
38
39
40
41
42
43
44
45
46
47
48
49
50
51
52
53
54
55
56
57
58
59
60
61
62
63
64
65
66
67
68
69
70
71
72
73
74
75
76
77
78
79
80
81
82
83
84
85
86
87
88
89
90
91
92
93
94
95
96
97
98
99
100
101
102
103
104
105
106
107
108
109
110
111
112
113
114
115
116
117
118
119
120
121
122
123
124
125
126
